# Supplementary material for: Methylation Risk Score Modelling in Endometriosis: Evidence for Non-Genetic DNA Methylation Effects in a Case–Control Study
Source: Int J Mol Sci. 2025 Apr 16;26(8):3760. doi: 10.3390/ijms26083760 (PMC12027649; doi:10.3390/ijms26083760)
Supplement: Supplementary file 1 [file ijms-26-03760-s001.zip]

Archive with 2 entries (2 files):
- ijms-3489052 Supplementary_Tables.xlsx
- Supplementary_Figures.pdf
